# Supplementary material for: Nanoplatforms for Irinotecan Delivery Based on Mesoporous Silica Modified with a Natural Polysaccharide
Source: Materials (Basel). 2022 Oct 9;15(19):7003. doi: 10.3390/ma15197003 (PMC9571191; doi:10.3390/ma15197003)
Supplement: Supplementary file 1 [file materials-15-07003-s001.zip]

Archive with 1 entries (1 files):
- materials-1908476-supplementary.pdf
